# Supplementary material for: Pesticides are Associated with Allergic and Non-Allergic Wheeze among Male Farmers
Source: Environ Health Perspect. 2016 Jul 6;125(4):535–43. doi: 10.1289/EHP315 (PMC5381985; doi:10.1289/EHP315)
Supplement: (63 KB) ZIP [file EHP315.s001.acco.zip › Excel File S1.xlsx]

## Sheet: Excel File S1. Pesticides-Males
Excel File S1. Exposure Response Models for all pesticides for wheeze among 22,134 male farmers in the AHS (2005-2010)
	Pesticides sorted by Pesticide Type and Alphabetically
			Controls			A l l e r g I c W h e e z e						N o n - A l l e r g i c W h e e z e
			(N=16885)			(N=1310)		Odds	95 % CI			(N=3939)		Odds	95 % CI
	Days applied*		N	%		N	%	Ratio	Lower	Upper		N	%	Ratio	Lower	Upper
HERBICIDES
2,4-D
	Never		2921	17.3487		202	15.4671	1				629	16.001	1
	Past		6816	40.4823		515	39.4334	1.23309	1.02776	1.4794		1440	36.6319	0.95994	0.86122	1.06998
	1-3		2690	15.9767		205	15.6968	1.34495	1.06068	1.7054		686	17.451	1.10187	0.95944	1.26545
	4-7		2131	12.6566		164	12.5574	1.40632	1.09567	1.805		550	13.9914	1.11254	0.96186	1.28683
	8-10		1004	5.9631		82	6.2787	1.34619	0.99465	1.82197		256	6.5123	1.07438	0.89945	1.28334
	11-15		531	3.1538		57	4.3645	1.83855	1.29887	2.60247		137	3.4851	1.08093	0.86596	1.34925
	16-365		744	4.4188		81	6.2021	1.87343	1.37592	2.55082		233	5.9272	1.28733	1.06638	1.55406
ACETOCHLOR
	Never		14246	84.3907		1137	86.8602	1				3194	81.1484	1
	Past		786	4.6561		41	3.1322	0.75845	0.54077	1.0638		187	4.751	1.02669	0.86688	1.21597
	1-3		567	3.3588		37	2.8266	0.97173	0.68041	1.3878		172	4.3699	1.2705	1.05956	1.52343
	4-6		609	3.6076		37	2.8266	0.8506	0.59446	1.2171		179	4.5478	1.21995	1.02024	1.45875
	7-9		219	1.2973		20	1.5279	1.30528	0.80163	2.12534		63	1.6006	1.1959	0.89397	1.5998
	10		240	1.4217		14	1.0695	0.81527	0.46301	1.43552		72	1.8293	1.19576	0.90805	1.57464
	11-70		214	1.2677		23	1.7571	1.31552	0.8237	2.10098		69	1.753	1.25179	0.94138	1.66457
ACIFLUORFEN
	Never		15020	88.9652		1121	85.5725	1				3460	87.8396	1
	Past		1652	9.785		161	12.2901	1.25708	1.04547	1.5115		418	10.6118	1.08021	0.96167	1.21337
	1-2		54	0.3198		6	0.458	1.45001	0.60236	3.4905		24	0.6093	1.83873	1.12654	3.00118
	3-5		100	0.5923		13	0.9924	1.52603	0.81926	2.8425		18	0.457	0.74001	0.44448	1.23204
	6-60		57	0.3376		9	0.687	1.47067	0.68137	3.1743		19	0.4824	1.22198	0.71617	2.08502
ALACHLOR
	Never		8102	48.0005		608	46.4122	1				1777	45.1244	1
	Past		8447	50.0444		673	51.374	1.1192	0.98891	1.2667		2064	52.4124	1.082	1.00527	1.16458
	1-3		103	0.6102		8	0.6107	0.93038	0.43671	1.9821		32	0.8126	1.41187	0.93929	2.12223
	4-7		120	0.7109		12	0.916	1.39177	0.7521	2.5755		30	0.7618	1.09565	0.72746	1.65017
	8-100		107	0.6339		9	0.687	0.82263	0.39783	1.701		35	0.8888	1.28009	0.8627	1.89942
ATRAZINE
	Never		3925	23.2717		283	21.6196	1				748	19.0041	1
	Past		8405	49.834		657	50.191	1.29272	1.10103	1.5178		1884	47.8659	1.15346	1.04471	1.27353
	1-4		1691	10.0261		124	9.4729	1.2023	0.94033	1.5373		477	12.1189	1.41376	1.22774	1.62797
	5-7		1309	7.7612		112	8.5561	1.46654	1.13013	1.9031		353	8.9685	1.34832	1.153	1.57673
	8-10		823	4.8796		68	5.1948	1.40037	1.02856	1.90658		253	6.4278	1.50457	1.25999	1.79663
	11-14		206	1.2214		23	1.7571	1.80792	1.11244	2.93821		71	1.8039	1.71634	1.27779	2.30539
	15-122		507	3.006		42	3.2086	1.19966	0.82527	1.74392		150	3.811	1.39116	1.12167	1.7254
BENTAZON
	Never		13064	77.375		989	75.4962	1				2979	75.6283	1
	Past		3558	21.0732		287	21.9084	1.14617	0.98687	1.3312		891	22.62	1.04713	0.95937	1.14292
	1-2		97	0.5745		7	0.5344	0.82617	0.36628	1.8635		24	0.6093	0.97868	0.62035	1.544
	3-5		104	0.616		17	1.2977	1.95021	1.12039	3.3946		23	0.5839	0.86714	0.54728	1.37395
	6-60		61	0.3613		10	0.7634	2.09445	1.04209	4.2095		22	0.5585	1.39252	0.84526	2.29413
BROMOXYNIL
	Never		13626	80.7036		1047	79.9237	.	.	.		3095	78.5732	.	.	.
	Past		2775	16.4357		219	16.7176	1.18059	0.99449	1.4015		708	17.9741	1.05444	0.95626	1.1627
	1_to_3		211	1.2497		17	1.2977	1.41317	0.84238	2.3707		46	1.1678	0.91879	0.66312	1.27304
	4_to_5		136	0.8055		10	0.7634	0.91794	0.46066	1.8291		40	1.0155	1.1325	0.78658	1.63055
	6_to_100		136	0.8055		17	1.2977	1.6341	0.94426	2.8279		50	1.2694	1.40454	1.00449	1.9639
CHLORIMURON_ETHYL
	Never		10457	61.9491		791	60.3817	1				2269	57.6181	1
	Past		6114	36.2204		490	37.4046	1.03807	0.91393	1.1791		1579	40.0965	1.09339	1.01446	1.17847
	1_to_3		120	0.7109		17	1.2977	1.69861	0.98018	2.9436		37	0.9396	1.29208	0.88562	1.88509
	4_to_5		86	0.5095		5	0.3817	0.60351	0.23269	1.5653		24	0.6094	1.12427	0.70731	1.78705
	6_to_60		103	0.6102		7	0.5344	0.8821	0.40085	1.9411		29	0.7364	1.14151	0.74675	1.74496
CLETHODIM
	Never		16316	96.6301		1262	96.3359	1				3805	96.6227	1
	Past		196	1.1608		16	1.2214	1.0435	0.60391	1.8031		38	0.965	0.76007	0.53281	1.08428
	1_to_3		152	0.9002		11	0.8397	1.0098	0.53351	1.9113		38	0.965	0.99476	0.69116	1.43172
	4_to_5		116	0.687		8	0.6107	0.77856	0.36329	1.6685		28	0.711	0.90946	0.59546	1.38903
	6_to_60		105	0.6219		13	0.9924	1.69808	0.92963	3.1017		29	0.7364	1.05619	0.69373	1.60803
CLOMAZONE
	Never		14921	88.3788		1153	88.0153	1				3448	87.5349	1
	Past		1719	10.1818		142	10.8397	1.07733	0.88695	1.3086		452	11.475	1.06104	0.94718	1.1886
	1_to_2		82	0.4857		9	0.687	1.0884	0.52459	2.2582		9	0.2285	0.4566	0.22726	0.91738
	3_to_5		92	0.5449		4	0.3053	--				16	0.4062	0.6328	0.36692	1.09134
	6_to_100		69	0.4087		2	0.1527	--				14	0.3554	0.78742	0.43866	1.41347
CLOPYRALID/FLUMETSULAM
	Never		15384	91.1212		1185	90.458	1				3470	88.1158	1
	Past		578	3.4236		50	3.8168	1.29162	0.94569	1.76409		167	4.2407	1.22817	1.02559	1.47077
	1_to_2		290	1.7177		25	1.9084	1.33793	0.86695	2.06476		96	2.4378	1.41593	1.11448	1.79891
	3_to_5		390	2.31		28	2.1374	0.9742	0.64578	1.46965		116	2.9457	1.20702	0.97133	1.4999
	6_to_100		241	1.4275		22	1.6794	1.11545	0.69711	1.78483		89	2.26	1.43177	1.10973	1.84726
CLORANSULAM-METHYL
	Never		16279	96.4167		1261	96.2595	1				3775	95.8608	1
	Past		187	1.1076		16	1.2214	1.34393	0.78483	2.3013		46	1.1681	1.02027	0.73341	1.41932
	1_to_2		98	0.5804		9	0.687	1.32456	0.65152	2.6929		32	0.8126	1.30829	0.87119	1.9647
	3_to_5		200	1.1846		12	0.916	0.62361	0.33546	1.1593		53	1.3459	0.97577	0.71304	1.33533
	6_to_30		120	0.7107		12	0.916	1.08567	0.57465	2.0511		32	0.8126	0.96472	0.64532	1.44219
DICAMBA
	Never		7807	46.2582		627	47.8992	1				1644	41.7577	1
	Past		7090	42.0098		517	39.4958	1.13378	0.97442	1.3192		1716	43.5865	1.10542	1.01144	1.20814
	1_to_2		547	3.2411		38	2.903	1.08814	0.75715	1.5638		152	3.8608	1.24732	1.02435	1.51882
	3_to_5		803	4.758		67	5.1184	1.30347	0.97283	1.7465		220	5.588	1.22035	1.02896	1.44733
	6_to_7		207	1.2265		17	1.2987	1.20234	0.70293	2.05659		70	1.778	1.43961	1.07932	1.92016
	8_to_10		241	1.428		17	1.2987	1.12351	0.663	1.90389		77	1.9558	1.4242	1.08394	1.87128
	11_to_110		182	1.0784		26	1.9862	2.00188	1.26671	3.16372		58	1.4732	1.35261	0.99024	1.84759
DIFLUFENZOPYR
	Never		16547	98.004		1288	98.3206	1				3836	97.3851	1
	Past		148	0.8766		5	0.3817	0.5018	0.20128	1.251		40	1.0155	1.1121	0.77749	1.59072
	1_to_2		53	0.3139		2	0.1527	--				22	0.5585	1.77029	1.06981	2.92942
	3_to_5		89	0.5271		8	0.6107	1.23682	0.5749	2.6608		23	0.5839	1.00859	0.63203	1.60948
	6_to_21		47	0.2784		7	0.5344	1.82701	0.78129	4.2724		18	0.457	1.41325	0.81118	2.46221
DIMETHENAMID
	Never		16009	94.8288		1251	95.4962	1				3707	94.158	1
	Past		332	1.9666		22	1.6794	0.95312	0.60523	1.501		72	1.8288	0.89591	0.68966	1.16382
	1_to_3		171	1.0129		9	0.687	0.76544	0.38135	1.5364		37	0.9398	0.87588	0.60955	1.25859
	4_to_6		183	1.084		11	0.8397	0.81951	0.43364	1.5488		59	1.4986	1.28069	0.94676	1.73241
	7_to_70		187	1.1077		17	1.2977	1.11783	0.65831	1.8981		62	1.5748	1.21314	0.89997	1.63529
FATTY ALCOHOLS
	Never		16402	97.1452		1267	96.7176	1				3824	97.1051	1
	Past		307	1.8183		22	1.6794	0.67374	0.42483	1.0685		71	1.8029	0.97785	0.74473	1.28395
	1_to_9		48	0.2843		6	0.458	1.28396	0.53561	3.0779		13	0.3301	1.1756	0.62894	2.19739
	10_to_15		70	0.4146		13	0.9924	1.40184	0.73322	2.6802		12	0.3047	0.62706	0.33529	1.17275
	17_to_100		57	0.3376		2	0.1527	--				18	0.4571	1.20351	0.69565	2.08213
FENOXAPROP OR FLUAZIFOP**
	Never		14632	86.6671		1122	85.6489	1				3343	84.8908	1
	Past		1787	10.5846		158	12.0611	1.17981	0.98002	1.42034		452	11.4779	1.06001	0.94673	1.18684
	1 to 2		140	0.8292		11	0.8397	1.20105	0.63449	2.27352		44	1.1173	1.34291	0.9503	1.89772
	3 to 5		203	1.2024		12	0.916	0.70918	0.38171	1.31759		67	1.7014	1.2988	0.97402	1.73189
	6 to 30		121	0.7167		7	0.5344	0.799	0.36051	1.77084		32	0.8126	1.05556	0.70774	1.57433
FOMESAFEN
	Never		15858	93.9232		1239	94.5802	1				3658	92.8898	1
	Past		560	3.3167		37	2.8244	0.926	0.64826	1.3227		144	3.6567	1.05937	0.8749	1.28273
	1_to_2		130	0.77		10	0.7634	1.06048	0.53717	2.0936		31	0.7872	0.9781	0.65567	1.45909
	3_to_4		154	0.9121		14	1.0687	1.23787	0.69158	2.2157		41	1.0411	1.07198	0.75348	1.52511
	5_to_80		182	1.0779		10	0.7634	0.72536	0.37403	1.4067		64	1.6252	1.38284	1.02952	1.8574
FLUMETRALIN
	Never		16461	97.4889		1269	96.8702	1				3836	97.3851	1
	Past		268	1.5872		24	1.8321	0.95078	0.61004	1.4819		66	1.6756	1.10868	0.8357	1.47083
	1_to_5		63	0.3731		8	0.6107	1.3282	0.62192	2.8366		13	0.33	0.88088	0.47911	1.61957
	6_to_10		47	0.2784		4	0.3053	--				14	0.3554	1.07814	0.58206	1.99705
	11_to_60		46	0.2724		5	0.3817	0.83104	0.31	2.2279		10	0.2539	0.80836	0.40123	1.6286
FLUMIOXAZIN
	Never		16738	99.1294		1298	99.084	1				3900	99.0099	1
	Past		6	0.0355		1	0.0763	--				2	0.0508	1.46141	0.29244	7.30316
	1_to_2		42	0.2487		5	0.3817	1.70531	0.65372	4.4485		13	0.33	1.33444	0.70981	2.50876
	3_to_5		55	0.3257		2	0.1527	--				14	0.3554	0.97997	0.53977	1.77917
	6_to_30		44	0.2606		4	0.3053	--				10	0.2539	0.83975	0.41739	1.68949
GLUFOSINATE AMMONIUM
	Never		15488	91.7373		1201	91.7494	1				3560	90.3783	1
	Past		188	1.1135		17	1.2987	1.18597	0.69486	2.0242		39	0.9901	0.83371	0.5854	1.18735
	1_to_2		354	2.0968		28	2.139	1.05909	0.70021	1.6019		110	2.7926	1.23462	0.98785	1.54303
	3_to_5		519	3.0741		35	2.6738	0.93862	0.65	1.3554		129	3.2749	0.98394	0.80335	1.20513
	6_to_9		134	0.7937		17	1.2987	1.64793	0.95532	2.84268		40	1.0155	1.15187	0.80027	1.65794
	10_to_97		200	1.1846		11	0.8403	0.81358	0.43428	1.52417		61	1.5486	1.18255	0.87864	1.59159
GLYPHOSATE
	Never		1874	11.1422		111	8.4992	1				372	9.4681	1
	Past		5577	33.1589		390	29.8622	1.13443	0.90087	1.4285		1149	29.2441	1.04713	0.91837	1.19394
	1_to_5		3432	20.4055		276	21.1332	1.47347	1.10861	1.9584		854	21.7358	1.22752	1.04667	1.43962
	6_to_11		2725	16.2019		226	17.3047	1.56647	1.16841	2.1001		692	17.6126	1.23665	1.04839	1.45871
	12_to_15		1077	6.4035		102	7.8101	1.73469	1.23525	2.43606		302	7.6864	1.33832	1.10035	1.62775
	16_to_25		1140	6.778		98	7.5038	1.62168	1.15112	2.28458		295	7.5083	1.24473	1.02204	1.51595
	26_to_240		994	5.91		103	7.8867	1.78883	1.26402	2.53155		265	6.7447	1.22982	1.00131	1.51048
IMAZAPYR
	Never		16567	98.1167		1286	98.1679	1				3851	97.7659	1
	Past		186	1.1016		17	1.2977	1.30876	0.77295	2.216		55	1.3963	1.2007	0.88189	1.63475
	1_to_2		57	0.3376		1	0.0763	--				14	0.3554	0.95535	0.52718	1.73126
	3_to_4		36	0.2132		1	0.0763	--				11	0.2793	1.18372	0.59455	2.35673
	5_to_30		39	0.231		5	0.3817	1.00881	0.35086	2.9006		8	0.2031	0.6788	0.31001	1.48634
IMAZAQUIN
	Never		14682	86.9581		1105	84.3511	1				3341	84.8185	1
	Past		1868	11.0637		173	13.2061	1.197	1.0008	1.4317		487	12.3635	1.09454	0.98125	1.22091
	1_to_3		133	0.7877		20	1.5267	2.23338	1.35027	3.6941		46	1.1678	1.43579	1.01876	2.02353
	4_to_5		107	0.6337		6	0.458	0.86667	0.37233	2.0174		31	0.787	1.23172	0.81939	1.85155
	6_to_60		94	0.5567		6	0.458	0.86301	0.36677	2.0306		34	0.8632	1.43779	0.96075	2.15169
IMAZETHAPYR
	Never		9659	57.2148		744	56.7939	1				2084	52.9068	1
	Past		6629	39.2667		523	39.9237	1.30123	1.12089	1.5106		1695	43.0312	1.08914	1.00041	1.18575
	1_to_2		158	0.9359		13	0.9924	1.3806	0.75693	2.5181		47	1.1932	1.21173	0.86397	1.69947
	3_to_5		272	1.6112		14	1.0687	0.85918	0.48593	1.5191		77	1.9548	1.18319	0.90612	1.545
	6_to_50		164	0.9714		16	1.2214	1.36172	0.77451	2.3941		36	0.9139	0.83729	0.57547	1.21824
ISOXAFLUTOLE
	Never		15963	94.5619		1249	95.3435	1				3696	93.8786	1
	Past		177	1.0485		15	1.145	1.19972	0.68763	2.0932		53	1.3462	1.19993	0.87534	1.64489
	1_to_3		299	1.7712		16	1.2214	0.69437	0.4083	1.1808		77	1.9558	0.98767	0.76182	1.28048
	4_to_5		211	1.2499		11	0.8397	0.66601	0.35112	1.2633		44	1.1176	0.79626	0.57008	1.11216
	6_to_30		231	1.3684		19	1.4504	1.06718	0.64745	1.759		67	1.7018	1.08495	0.81776	1.43943
LACTOFEN
	Never		16559	98.0693		1279	97.6336	1				3838	97.4359	1
	Past		213	1.2615		16	1.2214	1.04134	0.60747	1.7851		60	1.5232	1.09747	0.81679	1.47458
	1_to_2		43	0.2547		6	0.458	1.5507	0.6071	3.9609		12	0.3046	1.049	0.54699	2.01174
	3_to_4		29	0.1718		3	0.229	--				15	0.3808	1.94904	1.02683	3.69951
	5_to_31		41	0.2428		6	0.458	1.87277	0.75337	4.6554		14	0.3554	1.28058	0.6896	2.37801
MALEIC HYDRAZIDE
	Never		16184	95.8597		1245	95.1108	1				3765	95.6069	1
	Past		431	2.5529		34	2.5974	0.763	0.52258	1.114		113	2.8695	1.16777	0.93425	1.45965
	1_to_4		81	0.4798		9	0.6875	0.89686	0.42719	1.8829		11	0.2793	0.55368	0.29135	1.05222
	5_to_10		113	0.6693		14	1.0695	1.04867	0.57861	1.9006		31	0.7872	1.08736	0.72011	1.64189
	11_to_100		74	0.4383		7	0.5348	0.71578	0.31173	1.6435		18	0.4571	0.91578	0.53711	1.5614
MCPP
	Never		16772	99.3308		1302	99.4652	1				3904	99.1114	1
	Past		37	0.2191		3	0.2292	--				12	0.3046	1.48943	0.76929	2.88367
	1_to_1		30	0.1777		0	0	--				8	0.2031	1.24372	0.5637	2.74407
	2_to_2		22	0.1303		1	0.0764	--				4	0.1015	--
	3_to_60		24	0.1421		3	0.2292	--				11	0.2793	2.07334	1.00162	4.29178
MESOTRIONE
	Never		15309	90.7092		1180	90.0763	1				3482	88.443	1
	Past		39	0.2311		1	0.0763	0.37529	0.04978	2.8295		11	0.2794	1.1244	0.5671	2.22938
	1_to_3		555	3.2885		42	3.2061	1.0413	0.73912	1.467		177	4.4958	1.29786	1.08385	1.55413
	4_to_5		468	2.773		43	3.2824	1.34515	0.95656	1.8916		142	3.6068	1.21946	0.99925	1.48821
	6_to_7		177	1.0488		16	1.2214	1.28231	0.74397	2.21022		45	1.143	1.01011	0.72077	1.41561
	8_to_10		201	1.191		12	0.916	0.80683	0.43546	1.49488		49	1.2446	0.95402	0.69032	1.31845
	11_to_97		128	0.7584		16	1.2214	1.63765	0.92863	2.88802		31	0.7874	0.90012	0.59977	1.35089
METOLACHLOR
	Never		8612	51.0462		659	50.3053	1				1864	47.3337	1
	Past		6456	38.2668		494	37.7099	1.09473	0.95734	1.2518		1574	39.9695	1.06619	0.98515	1.15389
	1_to_3		543	3.2185		41	3.1298	0.97589	0.68991	1.3804		137	3.4789	1.0629	0.87056	1.29774
	4_to_7		696	4.1254		70	5.3435	1.36009	1.02689	1.8014		190	4.8248	1.12996	0.94791	1.34696
	8_to_10		308	1.8256		32	2.4427	1.3414	0.90077	1.99756		101	2.5648	1.32214	1.04037	1.68022
	11_to_90		256	1.5174		14	1.0687	0.6248	0.35262	1.10709		72	1.8283	1.11843	0.84795	1.47518
METSULFURON METHYL
	Never		16646	98.5904		1294	98.7786	1				3875	98.3752	1
	Past		72	0.4264		4	0.3053	--				18	0.457	1.02658	0.60517	1.74143
	1_to_2		70	0.4146		7	0.5344	1.15646	0.5134	2.605		26	0.6601	1.52194	0.96272	2.40599
	3_to_4		34	0.2014		2	0.1527	--				6	0.1523	0.7002	0.28993	1.69104
	5_to_60		62	0.3672		3	0.229	--				14	0.3554	0.85673	0.47446	1.54699
METRIBUZIN
	Never		9005	53.3408		692	52.8244	1				1925	48.8703	1
	Past		7634	45.2198		590	45.0382	1.12859	0.98911	1.2877		1943	49.3272	1.13424	1.04975	1.22553
	1_to_2		70	0.4146		7	0.5344	1.20197	0.52141	2.7708		20	0.5077	1.20927	0.72647	2.01291
	3_to_5		105	0.622		15	1.145	2.09183	1.16673	3.7505		31	0.787	1.29223	0.8559	1.95101
	6_to_40		68	0.4028		6	0.458	1.03922	0.42025	2.5699		20	0.5077	1.19061	0.71289	1.98846
NICOSULFURON
	Never		14990	88.7981		1167	89.084	1				3419	86.8428	1
	Past		683	4.046		46	3.5115	0.98244	0.7124	1.3549		171	4.3434	1.03947	0.87154	1.23976
	1_to_2		357	2.1148		22	1.6794	0.81059	0.51167	1.2841		107	2.7178	1.21108	0.96663	1.51735
	3_to_5		525	3.11		49	3.7405	1.22398	0.88674	1.6895		142	3.6068	1.08295	0.89088	1.31643
	6_to_9		133	0.7879		15	1.145	1.46255	0.82502	2.59272		40	1.016	1.17178	0.81448	1.6858
	10_to_90		193	1.1433		11	0.8397	0.75249	0.39923	1.41834		58	1.4732	1.14406	0.84321	1.55226
PARAQUAT
	Never		12950	76.718		925	70.6646	1				2996	76.0792	1
	Past		3508	20.782		334	25.5157	1.15594	0.99939	1.337		849	21.5592	1.07552	0.98235	1.17752
	1_to_3		140	0.8294		19	1.4515	1.2429	0.73216	2.1099		38	0.965	1.12169	0.77169	1.63045
	4_to_9		134	0.7938		15	1.1459	1.00197	0.56121	1.7889		25	0.6348	0.75104	0.48255	1.16892
	10_to_90		148	0.8768		16	1.2223	1.0354	0.59097	1.814		30	0.7618	0.84839	0.56422	1.27569
PENDIMETHALIN
	Never		8987	53.2374		665	50.7634	1				1897	48.1717	1
	Past		6824	40.4241		547	41.7557	1.06048	0.93524	1.2025		1771	44.9721	1.16289	1.07971	1.25248
	1_to_3		402	2.3814		45	3.4351	1.41028	1.00285	1.9832		94	2.387	0.99565	0.78698	1.25965
	4_to_6		331	1.9608		26	1.9847	0.9202	0.59757	1.417		80	2.0315	1.02144	0.79094	1.3191
	7_to_10		215	1.2736		16	1.2214	0.80065	0.4639	1.38182		65	1.6506	1.23442	0.92344	1.65013
	11_to_75		122	0.7227		11	0.8397	0.92976	0.48402	1.78597		31	0.7872	0.99491	0.66177	1.49575
PETROLEUM DISTILLATES
	Never		8788	52.0462		609	46.5241	1				1875	47.6009	1
	Past		7963	47.1602		680	51.9481	1.27219	1.1237	1.4403		2015	51.1551	1.12218	1.04293	1.20745
	1_to_3		55	0.3257		8	0.6112	2.6699	1.2545	5.6823		14	0.3554	1.21911	0.67267	2.20945
	4_to_7		39	0.231		9	0.6875	3.65313	1.65713	8.0533		15	0.3808	1.68769	0.91897	3.09946
	8_to_240		40	0.2369		3	0.2292	--				20	0.5077	1.9588	1.12762	3.40267
PICLORAM
	Never		14885	88.2492		1134	86.631	1				3352	85.1626	1
	Past		217	1.2865		17	1.2987	1.2578	0.73973	2.1387		59	1.499	1.20745	0.89616	1.62687
	1_to_2		767	4.5473		60	4.5837	1.0474	0.78168	1.4034		227	5.7673	1.19112	1.01525	1.39746
	3_to_4		341	2.0217		24	1.8335	1.00493	0.64459	1.5667		90	2.2866	1.09292	0.85818	1.39186
	5_to_6		225	1.334		25	1.9099	1.93593	1.25235	2.99264		61	1.5498	1.17572	0.87879	1.57297
	7_to_10		240	1.4229		24	1.8335	1.62892	1.04301	2.54395		74	1.8801	1.27124	0.9705	1.66519
	11_to_180		192	1.1383		25	1.9099	1.76791	1.12131	2.78738		73	1.8547	1.53814	1.16222	2.03565
RIMSULFURON
	Never		16066	95.1552		1247	95.1908	1				3705	94.0833	1
	Past		153	0.9062		13	0.9924	1.19919	0.66044	2.1774		46	1.1681	1.16308	0.82895	1.63188
	1_to_2		172	1.0187		9	0.687	0.69113	0.34167	1.398		53	1.3459	1.21525	0.88457	1.66957
	3_to_5		293	1.7354		29	2.2137	1.30969	0.86528	1.9823		72	1.8283	0.9751	0.74711	1.27267
	6_to_168		200	1.1846		12	0.916	0.88006	0.48041	1.6122		62	1.5744	1.22563	0.91299	1.64534
SETHOXYDIM
	Never		13882	82.2296		1024	78.1679	1				3195	81.112	1
	Past		2686	15.9104		252	19.2366	1.22131	1.04727	1.4243		681	17.2887	1.06474	0.96842	1.17063
	1_to_2		117	0.693		13	0.9924	1.36436	0.74769	2.4896		30	0.7616	1.10013	0.73057	1.65665
	3_to_4		78	0.462		6	0.458	0.73971	0.30396	1.8001		15	0.3808	0.74736	0.42547	1.31276
	5_to_90		119	0.7049		15	1.145	1.33419	0.74975	2.3742		18	0.457	0.56713	0.34231	0.9396
SIMAZINE
	Never		15871	94.0002		1182	90.229	1				3707	94.1102	1
	Past		778	4.6079		90	6.8702	1.36288	1.06572	1.7429		181	4.5951	1.06535	0.89721	1.26501
	1_to_2		87	0.5153		5	0.3817	0.50368	0.19	1.3353		17	0.4316	0.83495	0.48912	1.42531
	3_to_5		68	0.4027		17	1.2977	2.79139	1.59306	4.8911		15	0.3808	0.912	0.5153	1.61409
	6_to_80		80	0.4738		16	1.2214	2.15798	1.2082	3.8544		19	0.4824	1.05289	0.63172	1.75486
SULFENTRAZONE
	Never		16410	97.2041		1275	97.3282	1				3816	96.9266	1
	Past		156	0.9241		9	0.687	0.57292	0.28267	1.1612		45	1.143	1.12787	0.80131	1.58753
	1_to_2		88	0.5213		11	0.8397	1.10452	0.55833	2.185		22	0.5588	0.9999	0.61957	1.61369
	3_to_5		130	0.7701		9	0.687	0.68326	0.33483	1.3943		33	0.8382	0.99024	0.66831	1.46726
	6_to_100		98	0.5805		6	0.458	0.55333	0.23361	1.3106		21	0.5334	0.72693	0.44819	1.17901
THIFENSULFURON METHYL
	Never		16109	95.4155		1249	95.3435	1				3735	94.821	1
	Past		516	3.0563		39	2.9771	0.88717	0.62476	1.2598		130	3.3003	1.00562	0.82321	1.22845
	1_to_2		74	0.4383		3	0.229	--				21	0.5331	1.11876	0.67981	1.84112
	3_to_5		104	0.616		9	0.687	0.94494	0.46055	1.9388		30	0.7616	1.13753	0.75011	1.72504
	6_to_45		80	0.4738		10	0.7634	1.53796	0.77332	3.0586		23	0.5839	1.20343	0.75012	1.93067
TRICLOPYR
	Never		15801	93.6356		1191	91.1247	1				3651	92.712	1
	Past		190	1.1259		22	1.6832	1.52397	0.94094	2.4683		39	0.9904	0.88945	0.62465	1.26651
	1_to_2		367	2.1748		34	2.6014	1.29379	0.89004	1.8807		95	2.4124	1.10078	0.87206	1.38948
	3_to_5		259	1.5348		33	2.5249	1.75764	1.19528	2.5846		84	2.1331	1.39103	1.07981	1.79193
	6_to_10		161	0.9541		15	1.1477	1.0239	0.57941	1.80935		47	1.1935	1.1385	0.81466	1.59108
	11_to_100		97	0.5748		12	0.9181	1.27216	0.65523	2.46996		22	0.5587	0.89102	0.55422	1.43249
TRIFLURALIN
	Never		8179	48.4595		640	48.8923	1				1765	44.8311	1
	Past		7501	44.4425		552	42.1696	1.07852	0.94286	1.2337		1819	46.2027	1.07096	0.98944	1.15918
	1_to_3		393	2.3285		35	2.6738	1.38257	0.94421	2.0244		111	2.8194	1.20759	0.96449	1.51195
	4_to_5		378	2.2396		35	2.6738	1.5662	1.07048	2.2915		112	2.8448	1.29094	1.03055	1.61711
	6_to_9		215	1.2738		27	2.0626	1.87255	1.20494	2.91006		60	1.524	1.12143	0.83051	1.51426
	10_to_300		212	1.2561		20	1.5279	1.39897	0.85472	2.28977		70	1.778	1.32899	1.00019	1.76588
INSECTICIDES
ACEPHATE
	Never		15174	89.9307		1144	87.395	1				3563	90.5004	1
	Past		864	5.1206		81	6.1879	1.01518	0.77861	1.3236		192	4.8768	1.07207	0.89874	1.27881
	1_to_5		335	1.9854		26	1.9862	0.65879	0.42402	1.0236		63	1.6002	0.7627	0.57232	1.0164
	6_to_10		250	1.4817		34	2.5974	1.21512	0.81577	1.81		54	1.3716	0.84906	0.62135	1.16021
	12_to_18		94	0.5571		11	0.8403	0.8346	0.42085	1.65513		26	0.6604	1.02232	0.64918	1.60991
	20_to_100		156	0.9246		13	0.9931	0.65095	0.35344	1.19888		39	0.9906	0.90812	0.62666	1.316
ALDICARB
	Never		15181	89.9082		1141	87.0992	1				3552	90.1752	1
	Past		1501	8.8895		143	10.916	1.01626	0.82944	1.2452		348	8.8347	1.01773	0.89192	1.16128
	1_to_5		79	0.4679		6	0.458	0.63321	0.26153	1.5331		15	0.3808	0.76911	0.43578	1.35742
	6_to_12		54	0.3198		10	0.7634	1.55733	0.74596	3.2512		13	0.33	0.96122	0.51638	1.78925
	14_to_60		70	0.4146		10	0.7634	1.19679	0.58797	2.436		11	0.2793	0.58018	0.30298	1.11099
BACILLUS THURINGIENSIS
	Never		15887	94.0894		1195	91.2911	1				3730	94.6941	1
	Past		863	5.111		98	7.4866	1.30576	1.02794	1.6587		176	4.4681	0.93429	0.78526	1.11162
	1_to_3		38	0.2251		6	0.4584	1.49782	0.60345	3.7177		11	0.2793	1.09805	0.55175	2.18528
	4_to_8		53	0.3139		5	0.382	0.70352	0.26177	1.8907		13	0.33	0.87488	0.46891	1.63231
	9_to_60		44	0.2606		5	0.382	0.86994	0.32074	2.3595		9	0.2285	0.75894	0.36429	1.58111
BIFENTHRIN
	Never		16687	98.8332		1295	98.9305	1				3887	98.6799	1
	Past		37	0.2191		2	0.1528	--				10	0.2539	1.02481	0.50146	2.09433
	1_to_3		49	0.2902		1	0.0764	--				15	0.3808	1.26665	0.69923	2.29452
	4_to_9		52	0.308		8	0.6112	1.99391	0.90482	4.3939		14	0.3554	1.07844	0.59213	1.96414
	10_to_50		59	0.3494		3	0.2292	--				13	0.33	0.8898	0.48311	1.63884
CARBARYL
	Never		6910	40.9554		411	31.5184	1				1618	41.1391	1
	Past		9024	53.4851		789	60.5061	1.47726	1.28994	1.6918		2108	53.5978	1.07515	0.99588	1.16073
	1_to_2		306	1.8137		30	2.3006	1.44914	0.95369	2.202		71	1.8052	1.0217	0.77861	1.34067
	3_to_6		314	1.8611		41	3.1442	2.07423	1.43008	3.0085		75	1.9069	1.12272	0.85893	1.46753
	7_to_10		174	1.0313		17	1.3037	1.2413	0.71067	2.16813		38	0.9662	0.99601	0.68905	1.43972
	11_to_100		144	0.8535		16	1.227	1.54896	0.87069	2.75559		23	0.5848	0.76073	0.48282	1.19861
CHLORPYRIFOS
	Never		9138	54.1479		663	50.6881	1				2086	52.9845	1
	Past		6275	37.183		507	38.7615	1.12999	0.99453	1.2839		1449	36.8047	0.98412	0.91195	1.062
	1_to_2		440	2.6073		41	3.1346	1.23852	0.87357	1.7559		112	2.8448	1.05364	0.84753	1.30989
	3_to_5		567	3.3598		49	3.7462	1.12443	0.81389	1.5535		160	4.064	1.11629	0.92521	1.34683
	6_to_8		170	1.0073		21	1.6055	1.48462	0.89898	2.45177		42	1.0668	0.92408	0.65194	1.30982
	9_to_10		150	0.8888		13	0.9939	1.16785	0.64435	2.11666		51	1.2954	1.31022	0.94362	1.81924
	11_to_120		136	0.8059		14	1.0703	1.29241	0.71914	2.32267		37	0.9398	1.06847	0.73479	1.55368
CYFLUTHRIN
	Never		5351	90.9581		1192	91.0619	1				3506	89.0074	1
	Past		235	1.3924		15	1.1459	0.87606	0.50573	1.5176		67	1.7009	1.19232	0.90184	1.57637
	1_to_3		447	2.6486		35	2.6738	0.98879	0.6835	1.4304		116	2.9449	1.04162	0.8418	1.28887
	4_to_6		376	2.2279		36	2.7502	1.15931	0.79968	1.6807		108	2.7418	1.12587	0.90045	1.40772
	7_to_9		162	0.9599		11	0.8403	0.95929	0.50508	1.82199		49	1.244	1.25082	0.90087	1.73671
	10_to_11		145	0.8592		10	0.7639	0.97781	0.501	1.90844		50	1.2694	1.4218	1.02246	1.97711
	12_to_200		161	0.954		10	0.7639	0.78614	0.402	1.53734		43	1.0916	1.08075	0.76447	1.52789
DIAZINON
	Never		10962	64.9254		735	56.1069	1				2622	66.5651	1
	Past		5646	33.4399		545	41.6031	1.35082	1.19192	1.5309		1254	31.8355	0.96069	0.8889	1.03828
	1_to_2		87	0.5153		13	0.9924	1.75016	0.9199	3.3298		16	0.4062	0.75113	0.43604	1.29394
	3_to_6		92	0.5449		9	0.687	1.04551	0.49862	2.1922		24	0.6093	1.03346	0.65137	1.63968
	7_to_45		97	0.5745		8	0.6107	1.15675	0.54269	2.4657		23	0.5839	1.00604	0.63296	1.59902
LAMBDA CYHALOTHRIN
	Never		16095	95.3326		1229	93.8168	1				3733	94.8184	1
	Past		176	1.0425		20	1.5267	1.52415	0.93457	2.4857		37	0.9398	0.88729	0.61841	1.27308
	1_to_2		229	1.3564		22	1.6794	1.34784	0.85073	2.1354		62	1.5748	1.07496	0.80617	1.43338
	3_to_5		214	1.2675		18	1.374	0.95151	0.56973	1.5891		63	1.6002	1.08842	0.8134	1.45645
	6_to_10		107	0.6338		11	0.8397	1.17062	0.60427	2.26778		25	0.635	0.92608	0.59346	1.44512
	12_to_202		62	0.3672		10	0.7634	1.4982	0.72142	3.11137		17	0.4318	0.97436	0.56255	1.68764
DIMETHOATE
	Never		16326	96.6894		1243	95.0306	1				3824	97.0805	1
	Past		422	2.4993		45	3.4404	1.17812	0.83765	1.657		93	2.361	0.91232	0.723	1.1512
	1_to_2		46	0.2724		7	0.5352	1.70786	0.72815	4.0057		8	0.2031	0.83507	0.39033	1.78657
	3_to_5		44	0.2606		7	0.5352	1.69981	0.72699	3.9744		8	0.2031	0.86413	0.40325	1.85179
	6_to_90		47	0.2784		6	0.4587	1.1415	0.45731	2.8493		6	0.1523	0.50977	0.2155	1.20586
DISULFOTON
	Never		15962	94.5448		1207	92.2078	1				3739	94.9226	1
	Past		722	4.2765		80	6.1115	1.23958	0.95074	1.6162		172	4.3666	1.13605	0.94702	1.36281
	1_to_1		59	0.3495		4	0.3056	--				4	0.1015	--
	2_to_3		82	0.4857		14	1.0695	1.90817	1.04753	3.4759		18	0.457	1.02366	0.60711	1.726
	4_to_30		58	0.3435		4	0.3056	--				6	0.1523	0.42726	0.1819	1.00358
ENDOSULFAN
	Never		16435	97.3407		1271	97.097	1				3846	97.6638	1
	Past		306	1.8124		24	1.8335	0.75702	0.48184	1.1894		64	1.6252	0.99656	0.75178	1.32105
	1_to_3		57	0.3376		7	0.5348	1.31826	0.57904	3.0012		9	0.2285	0.73254	0.35878	1.49566
	4_to_6		38	0.2251		4	0.3056	--				7	0.1778	0.83989	0.36975	1.9078
	7_to_60		48	0.2843		3	0.2292	--				12	0.3047	1.02352	0.53583	1.9551
ESFENVALERATE
	Never		16497	97.7137		1273	97.1756	1				3850	97.7405	1
	Past		107	0.6338		12	0.916	1.08568	0.57138	2.0629		20	0.5077	0.79496	0.4877	1.29579
	1_to_2		74	0.4383		12	0.916	1.72812	0.89883	3.3225		19	0.4824	1.03308	0.61835	1.72596
	3_to_6		116	0.6871		6	0.458	0.57411	0.24489	1.3459		28	0.7108	1.03214	0.67728	1.57293
	7_to_100		89	0.5272		7	0.5344	0.77913	0.34877	1.7405		22	0.5585	0.94042	0.58236	1.51864
Fly Spray
	Never		16650	98.6374		1287	98.2443	1				3854	97.8421	1
	Past		12	0.0711		2	0.1527	--				4	0.1015	--
	1_to_3		66	0.391		9	0.687	1.99456	0.95355	4.1721		24	0.6093	1.50447	0.93473	2.42147
	4_to_12		84	0.4976		6	0.458	0.69848	0.29011	1.6817		32	0.8124	1.38272	0.90702	2.10791
	14_to_183		68	0.4028		6	0.458	1.21888	0.50698	2.9304		25	0.6347	1.49925	0.93813	2.39597
IMIDACLOPRID
	Never		16628	98.4838		1288	98.3957	1				3861	98.0447	1
	Past		93	0.5508		8	0.6112	0.94561	0.45016	1.9864		27	0.6856	1.21683	0.78346	1.88993
	1_to_2		64	0.3791		7	0.5348	1.14075	0.50565	2.5736		15	0.3809	0.99548	0.55964	1.77077
	3_to_5		47	0.2784		2	0.1528	--				12	0.3047	1.04583	0.54762	1.9973
	6_to_52		52	0.308		4	0.3056	--				23	0.5841	1.6879	1.0162	2.80357
LINDANE
	Never		12961	76.765		937	71.5267	1				2989	75.8822	1
	Past		3778	22.3762		355	27.0992	1.40462	1.2236	1.6124		918	23.3054	1.06134	0.97437	1.15606
	1_to_3		43	0.2547		7	0.5344	1.61416	0.65879	3.955		12	0.3046	1.16491	0.60377	2.24754
	4_to_9		54	0.3198		3	0.229	--				10	0.2539	0.84103	0.42581	1.66114
	10_to_30		48	0.2843		8	0.6107	2.1601	0.9601	4.8599		10	0.2539	0.85866	0.42998	1.71471
MALATHION
	Never		4426	26.2204		284	21.7292	1				953	24.2186	1
	Past		10668	63.1991		871	66.6412	1.39024	1.19828	1.6129		2465	62.6429	1.08883	0.99961	1.18601
	1_to_1		758	4.4905		42	3.2135	0.99309	0.69584	1.4173		206	5.2351	1.19456	1.0008	1.42584
	2_to_2		411	2.4348		46	3.5195	1.93344	1.35992	2.7488		126	3.202	1.31896	1.06024	1.64083
	3_to_4		238	1.41		29	2.2188	1.99896	1.29775	3.07905		73	1.8551	1.33838	1.01267	1.76886
	5_to_7		194	1.1493		21	1.6067	1.84821	1.12311	3.04145		49	1.2452	1.18389	0.85348	1.64222
	8_to_100		185	1.096		14	1.0712	1.07832	0.59676	1.94847		63	1.601	1.56588	1.15821	2.11704
PERMETHRIN
	Never		12253	72.6147		901	68.7786	1				2738	69.51	1
	Past		3634	21.5361		312	23.8168	1.19408	1.0332	1.38		877	22.2645	1.04751	0.9595	1.1436
	1_to_2		347	2.0564		31	2.3664	1.3112	0.88322	1.9465		100	2.5387	1.19157	0.94415	1.50384
	3_to_6		333	1.9735		34	2.5954	1.42424	0.97045	2.0902		102	2.5895	1.28961	1.0226	1.62633
	7_to_12		159	0.9423		15	1.145	1.17837	0.66668	2.0828		59	1.4978	1.52172	1.11551	2.07585
	13_to_750		148	0.8771		17	1.2977	1.79068	1.05437	3.04117		63	1.5994	1.75852	1.2965	2.38518
PHOSMET
	Never		16349	96.8256		1265	96.5649	1				3791	96.2427	1
	Past		275	1.6287		21	1.6031	1.10272	0.68973	1.763		67	1.7009	1.07017	0.81399	1.40698
	1_to_3		86	0.5093		10	0.7634	1.89218	0.96553	3.7082		15	0.3808	0.73368	0.42137	1.27746
	4_to_8		91	0.5389		11	0.8397	1.57154	0.80177	3.0803		34	0.8632	1.5358	1.02472	2.30177
	9_to_150		84	0.4975		3	0.229	--				32	0.8124	1.4553	0.95589	2.21563
PYRETHRINS
	Never		16590	98.2645		1269	96.9442	1				3843	97.5628	1
	Past		62	0.3672		11	0.8403	2.91509	1.4804	5.7402		15	0.3808	1.05567	0.59518	1.87243
	1_to_4		87	0.5153		11	0.8403	1.5387	0.78439	3.0184		27	0.6855	1.22826	0.79048	1.90849
	5_to_12		69	0.4087		7	0.5348	1.35443	0.59433	3.0867		27	0.6855	1.67882	1.06674	2.64211
	13_to_360		75	0.4442		11	0.8403	2.03078	1.03901	3.9692		27	0.6855	1.45777	0.93045	2.28395
TEBUPIRIMFOS
	Never		15862	93.9636		1248	95.2672	1				3654	92.7647	1
	Past		155	0.9182		8	0.6107	0.75394	0.35763	1.5894		41	1.0409	1.11731	0.78486	1.59058
	1_to_4		311	1.8423		20	1.5267	0.86129	0.53262	1.3928		83	2.1071	1.06212	0.8261	1.36557
	5_to_7		292	1.7298		20	1.5267	0.89689	0.55371	1.4528		85	2.1579	1.14967	0.89426	1.47802
	8_to_200		261	1.5461		14	1.0687	0.79132	0.45125	1.3877		76	1.9294	1.19531	0.91738	1.55744
TEFLUTHRIN
	Never		16062	95.1428		1246	95.1145	1				3740	94.948	1
	Past		260	1.5401		19	1.4504	1.05678	0.64166	1.7405		49	1.244	0.78082	0.57117	1.06741
	1_to_3		170	1.007		17	1.2977	1.49445	0.88189	2.5325		46	1.1678	1.06154	0.7603	1.48215
	4_to_7		230	1.3624		15	1.145	0.88217	0.50641	1.5367		61	1.5486	1.04227	0.77896	1.3946
	8_to_45		160	0.9478		13	0.9924	1.01311	0.55297	1.8562		43	1.0916	1.01098	0.71454	1.43042
TERBUFOS
	Never		10302	61.0163		798	60.916	1				2345	59.5329	1
	Past		6213	36.7982		474	36.1832	1.04121	0.91287	1.1876		1489	37.8015	0.98271	0.90999	1.06125
	1_to_3		97	0.5745		13	0.9924	1.39969	0.7445	2.6315		37	0.9393	1.39469	0.94376	2.06106
	4_to_7		135	0.7996		13	0.9924	1.14738	0.62291	2.1134		41	1.0409	1.19399	0.83372	1.70993
	8_to_30		137	0.8114		12	0.916	1.01817	0.54407	1.9054		27	0.6855	0.77955	0.51096	1.18932
ZETA CYPERMETHRIN
	Never		16714	98.9873		1288	98.3206	1				3900	99.035	1
	Past		32	0.1895		2	0.1527	--				7	0.1778	0.85692	0.37332	1.96698
	1_to_2		44	0.2606		7	0.5344	2.00241	0.86033	4.6606		14	0.3555	1.21071	0.65592	2.23475
	3_to_4		44	0.2606		5	0.3817	1.88208	0.73817	4.7986		5	0.127	0.45498	0.17949	1.15328
	5_to_90		51	0.302		8	0.6107	2.16461	1.00869	4.6452		12	0.3047	0.87124	0.46027	1.64914
FUNGICIDES
CARBOFURAN
	Never		12192	72.2061		914	69.771	1				2799	71.0586	1
	Past		4511	26.716		377	28.7786	1.13979	0.99741	1.3025		1093	27.7482	1.05977	0.97796	1.14843
	1_to_1		46	0.2724		5	0.3817	1.30432	0.48488	3.5086		10	0.2539	0.83609	0.41511	1.68401
	2_to_4		73	0.4323		4	0.3053	--				20	0.5077	1.08535	0.65392	1.80142
	5_to_30		63	0.3731		10	0.7634	1.69816	0.81981	3.5176		17	0.4316	0.95858	0.55418	1.65808
CAPTAN
	Never		14705	87.1098		1097	83.8044	1				3425	86.951	1
	Past		1892	11.2079		183	13.9801	1.26155	1.05895	1.5029		447	11.3481	0.99481	0.88946	1.11264
	1_to_5		113	0.6694		11	0.8403	1.22965	0.6384	2.3685		23	0.5839	0.87772	0.55586	1.38595
	6_to_10		99	0.5865		8	0.6112	0.91108	0.42358	1.9596		23	0.5839	0.99499	0.6262	1.58097
	11_to_180		72	0.4265		10	0.7639	1.45199	0.70764	2.9793		21	0.5331	1.25989	0.76562	2.07327
CHLOROTHALONIL
	Never		15590	92.3359		1186	90.6035	1				3654	92.7647	1
	Past		987	5.8458		92	7.0283	0.9494	0.74244	1.2141		223	5.6613	1.02856	0.87673	1.20669
	1_to_4		99	0.5864		9	0.6875	0.89829	0.43702	1.8465		22	0.5585	0.93661	0.58286	1.50505
	5_to_9		86	0.5094		9	0.6875	1.011	0.49372	2.0703		20	0.5077	0.91501	0.55536	1.50757
	10_to_100		122	0.7226		13	0.9931	0.88784	0.47969	1.6432		20	0.5077	0.64892	0.39925	1.05473
MANCOZEB
	Never		16547	98.004		1273	97.3242	1				3862	98.0452	1
	Past		185	1.0957		23	1.7584	1.36345	0.84859	2.1907		40	1.0155	1.0464	0.73523	1.48927
	1_to_4		49	0.2902		5	0.3823	1.04626	0.39452	2.7747		14	0.3554	1.32622	0.72363	2.43064
	5_to_9		43	0.2547		1	0.0765	--				12	0.3046	1.38217	0.72024	2.65243
	10_to_90		60	0.3554		6	0.4587	0.90556	0.36423	2.2514		11	0.2793	0.78834	0.40899	1.51956
METALAXYL
	Never		13041	77.2342		928	70.8397	1				3035	77.0892	1
	Past		3561	21.0897		359	27.4046	1.18587	1.02143	1.3768		845	21.463	1.05898	0.96311	1.1644
	1_to_2		96	0.5686		8	0.6107	0.79254	0.3633	1.7289		16	0.4064	0.75398	0.43846	1.29656
	3_to_6		96	0.5686		8	0.6107	0.74949	0.34652	1.6211		23	0.5842	0.98081	0.61315	1.56894
	7_to_190		91	0.5389		7	0.5344	0.65872	0.28829	1.5052		18	0.4572	0.70445	0.41806	1.18703
PROPICONAZOLE
	Never		16707	98.9517		1292	98.626	1				3895	98.883	1
	Past		48	0.2843		5	0.3817	1.13214	0.43236	2.9645		20	0.5077	1.70224	0.99448	2.91371
	1_to_2		45	0.2665		5	0.3817	1.07767	0.39541	2.9371		7	0.1777	0.57239	0.25466	1.28651
	3_to_4		34	0.2014		2	0.1527	--				8	0.2031	0.8697	0.39387	1.92036
	5_to_50		50	0.2961		6	0.458	1.16487	0.46572	2.9136		9	0.2285	0.6555	0.31739	1.35382
PYRACLOSTROBIN
	Never		16589	98.2586		1276	97.479	1				3865	98.1214	1
	1_to_1		73	0.4324		9	0.6875	1.58417	0.76231	3.2921		13	0.33	0.63681	0.35012	1.15823
	2_to_3		117	0.693		13	0.9931	1.43706	0.78129	2.6432		36	0.9139	1.20574	0.82213	1.76834
	4_to_35		104	0.616		11	0.8403	1.30061	0.67824	2.4941		25	0.6347	0.89798	0.57448	1.40364
FUMIGANT
CHLOROPICRIN
	Never		16482	97.619		1269	96.8702	1				3837	97.4105	1
	Past		240	1.4215		21	1.6031	0.80688	0.49983	1.3025		64	1.6248	1.12085	0.83938	1.49669
	1_to_3		71	0.4205		9	0.687	1.11794	0.5341	2.34		13	0.33	0.78052	0.42679	1.42744
	4_to_5		42	0.2488		9	0.687	1.68102	0.76426	3.6975		12	0.3046	1.12131	0.58149	2.16228
	6_to_60		49	0.2902		2	0.1527	--				13	0.33	0.96479	0.51379	1.81165
RODENTICIDE
WARFARIN
	Never		16363	96.92		1254	95.7252	1				3776	95.8862	1
	Past		249	1.4749		24	1.8321	1.5337	0.98648	2.3845		79	2.0061	1.3274	1.02334	1.72181
	1_to_2		82	0.4857		11	0.8397	1.50356	0.75069	3.0115		22	0.5587	1.05507	0.65149	1.70865
	3_to_6		97	0.5745		11	0.8397	1.397	0.71278	2.738		38	0.965	1.56399	1.06627	2.29405
	7_to_260		92	0.5449		10	0.7634	1.81176	0.92218	3.5594		23	0.5841	1.0737	0.67555	1.7065
All models adjusted for BMI, Current Asthma, Age, Smoke status, state, days applied pesticides, and days drove diesel tractors.
*Categories based on days/year applied. Tertiles, with the top tertile split into half or thirds depending on frequency of use.
**Includes both Fluazifop-butyl and Fenoxaprop-p-ethyl
-- Values not presented for fewer than 5 exposed cases.
